# Supplementary material for: Comparative proteomic analysis of four biotechnological strains Lactococcus lactis through label‐free quantitative proteomics
Source: Microb Biotechnol. 2018 Oct 19;12(2):265–74. doi: 10.1111/1751-7915.13305 (PMC6389847; doi:10.1111/1751-7915.13305)
Supplement: Supplementary file 8 — Table S7. Proteins identified in IL1403 by Proteogenomic analysis. Table S8. Proteins identified in MG1363 by Proteogenomic analysis. [file MBT2-12-265-s008.xlsx]

## Sheet: IL1403
Supplementary File 10: Proteins identified by Proteogenomic analysis
#	Fraction	Retention time (min)	Charge	m/z	Measured mass	Mass error (u)	Mass error (ppm)	Score	Sequence	Modifications	Accession	Description	Use in quantitation	Max fold change	Highest mean condition	Lowest mean condition	Anova	Maximum CV	PTIL1	PTIL2	PTIL3	PTNC1	PTNC2	PTNC3	PTIL1	PTIL2	PTIL3	PTNC1	PTNC2	PTNC3
2092	5	39.4699	3	848.104	2541.29	-0.0110956	-4.36611	8.7963	VLEVVISGQVEEFSGNVADLYFK		NCDO2118_RS00315	NCDO2118_RS00315 hypothetical protein 62901:63098 forward MW:7287	True	24.5093	PTNC	PTIL	0.445556	166.813	0	6.26136	246.602	2313.5	0	3884.01	0	0	0	1	0	1
5235	5	39.4528	2	1271.65	2541.3	-0.00491582	-1.93437	8.7963	VLEVVISGQVEEFSGNVADLYFK		NCDO2118_RS00315	NCDO2118_RS00315 hypothetical protein 62901:63098 forward MW:7287	True	332.358	PTNC	PTIL	0.1949	173.205	0	0	7.79376	1053.95	0	1536.36	0	0	0	1	0	1
3748	4	29.0925	2	827.906	1653.8	-0.00321824	-1.94597	8.6803	EFASVDEFVTLQNR		NCDO2118_RS00315	NCDO2118_RS00315 hypothetical protein 62901:63098 forward MW:7287	True	Infinity	PTNC	PTIL	0.116117	86.6028	0	0	0	643.253	0	645.104	0	0	0	1	0	1
16016	5	32.9264	2	973.556	1945.1	-0.00722675	-3.71535	4.8116	TAVKEPLLFNQLQFGLK		NCDO2118_RS00615	NCDO2118_RS00615 aldo/keto reductase 116558:117469 forward MW:33891	True	13.6617	PTIL	PTNC	0.893849	173.205	1750.49	0	0	91.2531	0	36.8777	1	0	0	0	0	0
18271	5	35.384	2	773.934	1545.85	-0.00293267	-1.89712	5.7503	EPLLFNQLQFGLK		NCDO2118_RS00615	NCDO2118_RS00615 aldo/keto reductase 116558:117469 forward MW:33891	False	73.2486	PTIL	PTNC	0.286879	170.315	853.889	4.49253	5.11251	5.53097	0	6.25757	1	0	0	0	0	0
1167	2	15.565	2	551.313	1100.61	-0.0068649	-6.2373	7.6098	REDIILQSK		NCDO2118_RS00615	NCDO2118_RS00615 aldo/keto reductase 116558:117469 forward MW:33891	True	9.67559	PTIL	PTNC	0.257289	146.872	289.607	300.265	5229.81	356.056	0	245.424	0	0	1	0	0	0
2279	2	19.1596	2	663.867	1325.72	0.0252896	19.0765	5.3827	HIIESVEGSLSR		NCDO2118_RS00615	NCDO2118_RS00615 aldo/keto reductase 116558:117469 forward MW:33891	True	104.331	PTIL	PTNC	0.360801	173.205	0	15.9932	1667.1	16.1321	0	0	0	0	1	0	0	0
464	5	33.8066	2	716.889	1431.76	0.00244161	1.70532	6.6413	EIIQLLEENGFK		NCDO2118_RS00870	NCDO2118_RS00870 hypothetical protein 171427:171633 forward MW:7480	False	129.31	PTIL	PTNC	0.601057	87.1263	0	12416.9	14103.4	40.5515	95.0121	69.5276	0	1	0	0	0	0
1974	5	25.4853	4	678.602	2710.38	0.00638346	2.3552	5.4648	MILVNSAMMQKEIIQLLEENGFK	[8] Oxidation M|[9] Oxidation M	NCDO2118_RS00870	NCDO2118_RS00870 hypothetical protein 171427:171633 forward MW:7480	False	1.32939	PTIL	PTNC	0.940367	92.0828	2580.74	11144.6	27469.5	7732	7923.91	15331.9	0	1	0	0	0	0
6789	5	24.9081	2	633.325	1264.64	0.00115834	0.915949	7.9494	MILVNSAMMQK		NCDO2118_RS00870	NCDO2118_RS00870 hypothetical protein 171427:171633 forward MW:7480	True	17.2811	PTNC	PTIL	0.0987118	173.061	0	0.0426777	76.6655	1053.91	26.7	244.987	0	0	0	1	0	1
12547	5	28.0744	2	972.952	1943.89	0.00672403	3.45907	7.7829	LFFETPTDDATTDAAMAK		NCDO2118_RS00870	NCDO2118_RS00870 hypothetical protein 171427:171633 forward MW:7480	True	168.731	PTNC	PTIL	0.193922	173.205	0	0	5.28323	473.548	0	417.895	0	0	0	1	0	1
20104	5	21.685	2	641.321	1280.63	-0.00140794	-1.09941	6.1545	MILVNSAMMQK	[1] Oxidation M	NCDO2118_RS00870	NCDO2118_RS00870 hypothetical protein 171427:171633 forward MW:7480	False	Infinity	PTNC	PTIL	0.117001	99.022	0	0	0	787.806	0	405.755	0	0	0	0	0	1
26577	5	37.8928	4	678.597	2710.36	-0.0174005	-6.41995	6.2175	MILVNSAMMQKEIIQLLEENGFK	[1] Oxidation M|[9] Oxidation M	NCDO2118_RS00870	NCDO2118_RS00870 hypothetical protein 171427:171633 forward MW:7480	False	Infinity	PTIL	PTNC	0.121075	120.343	0	257.647	73.2908	0	0	0	0	1	0	0	0	0
355	4	27.6182	2	972.949	1943.88	0.000923947	0.47531	9.3394	LFFETPTDDATTDAAMAK		NCDO2118_RS00870	NCDO2118_RS00870 hypothetical protein 171427:171633 forward MW:7480	True	2.92944	PTIL	PTNC	0.33942	133.309	4044.53	14032	800.264	1045.02	0	5398.81	1	1	1	1	0	1
2391	4	27.6353	3	648.966	1943.88	-0.00671838	-3.45616	9.3394	LFFETPTDDATTDAAMAK		NCDO2118_RS00870	NCDO2118_RS00870 hypothetical protein 171427:171633 forward MW:7480	True	2.7403	PTIL	PTNC	0.328302	159.31	478.896	1720.79	55.8538	44.6813	0	778.417	1	1	0	1	0	1
462	4	32.0128	2	1025.52	2049.03	-0.00746741	-3.64435	5.6723	QLIKGSSFGAAVFFNVSVV	[6] Phosphoryl STY	NCDO2118_RS00870	NCDO2118_RS00870 hypothetical protein 171427:171633 forward MW:7480	False	Infinity	PTNC	PTIL	0.116671	101.41	0	0	0	6508.47	0	13571.7	0	0	0	1	0	0
936	4	29.8241	2	744.399	1486.78	0.0372298	25.0411	6.2667	GSSFGAAVFFNVSVV		NCDO2118_RS00870	NCDO2118_RS00870 hypothetical protein 171427:171633 forward MW:7480	True	4184.73	PTIL	PTNC	7.98349e-05	147.861	3098.16	2120.66	4232.53	2.03152	0	0.227014	1	0	0	0	0	0
12630	4	26.1439	2	980.943	1959.87	-0.00640046	-3.26574	6.8783	LFFETPTDDATTDAAMAK	[16] Oxidation M	NCDO2118_RS00870	NCDO2118_RS00870 hypothetical protein 171427:171633 forward MW:7480	False	2.8037	PTIL	PTNC	0.608206	173.205	11.9863	247.81	0	0	0	92.6621	0	0	0	0	0	1
221	2	20.943	2	639.295	1276.58	-0.0129764	-10.1649	4.6628	VTFDIKMTSR	[2] Phosphoryl STY	NCDO2118_RS01415	NCDO2118_RS01415 cold-shock protein 275412:275612 forward MW:7702	False	1.06555	PTNC	PTIL	0.453549	89.5156	4012.32	5568.78	2217.44	5336.75	0	7235.13	0	0	1	0	0	0
1252	2	20.943	3	426.534	1276.58	-0.00782563	-6.13011	---	VTFDIKMTSR	[2] Phosphoryl STY	NCDO2118_RS01415	NCDO2118_RS01415 cold-shock protein 275412:275612 forward MW:7702	False	1.14508	PTNC	PTIL	0.633587	94.591	867.424	1421.74	53.0682	1000.88	0	1681.14	0	0	0	0	0	0
5201	2	21.2287	1	1277.6	1276.59	0.00424448	3.32486	4.6628	VTFDIKMTSR	[2] Phosphoryl STY	NCDO2118_RS01415	NCDO2118_RS01415 cold-shock protein 275412:275612 forward MW:7702	False	2.4139	PTIL	PTNC	0.686294	173.205	0	0	589.067	143.819	0	100.212	0	0	1	0	0	0
1778	2	18.1939	1	722.406	721.399	-0.00236617	-3.27997	5.2465	VTFDIK		NCDO2118_RS01415	NCDO2118_RS01415 cold-shock protein 275412:275612 forward MW:7702	False	5.72058	PTIL	PTNC	0.503818	155.516	12.0257	118.37	1760.26	211.567	0	118.934	0	0	1	0	0	0
5429	2	22.9602	2	583.279	1164.54	-0.0135916	-11.671	4.81	GTINWFNADK		NCDO2118_RS01415	NCDO2118_RS01415 cold-shock protein 275412:275612 forward MW:7702	True	6.80301	PTIL	PTNC	0.334093	151.78	62.3476	155.708	2414.7	288.808	0	98.1909	0	0	1	0	0	0
3921	5	25.9938	3	541.295	1620.86	-0.011928	-7.35901	4.6976	TIVYVIHDLNHAAR		NCDO2118_RS01950	NCDO2118_RS01950 iron ABC transporter ATP-binding protein 373643:374422 forward MW:29004	True	3.36783	PTIL	PTNC	0.0724018	61.9883	1752.06	986.342	2640.32	581.689	180.473	834.926	1	0	0	0	0	0
5685	5	24.5195	1	702.383	701.375	-0.0107682	-15.3527	5.7077	IWDIR		NCDO2118_RS01950	NCDO2118_RS01950 iron ABC transporter ATP-binding protein 373643:374422 forward MW:29004	True	69.4745	PTIL	PTNC	0.371392	134.319	1332.75	0	249.639	8.90305	0	13.8736	1	0	0	0	0	0
13319	5	24.5824	2	351.697	701.38	-0.00559472	-7.97667	5.7077	IWDIR		NCDO2118_RS01950	NCDO2118_RS01950 iron ABC transporter ATP-binding protein 373643:374422 forward MW:29004	True	Infinity	PTIL	PTNC	0.373901	173.205	459.394	0	0	0	0	0	1	0	0	0	0	0
1114	3	19.5652	2	555.778	1109.54	0.0170123	15.333	6.4164	AEELFSEASK		NCDO2118_RS04760	NCDO2118_RS04760 hypothetical protein 965883:966071 forward MW:7000	False	48.3602	PTIL	PTNC	0.0603153	118.733	780.338	702.279	5587.35	80.0312	0	66.1626	1	1	0	0	0	0
9851	3	21.7196	2	555.754	1109.49	-0.0297683	-26.8298	5.2372	AEELFSEASK		NCDO2118_RS04760	NCDO2118_RS04760 hypothetical protein 965883:966071 forward MW:7000	True	5.92081	PTNC	PTIL	0.646097	136.741	9.34776	0	39.2395	245.312	0	42.3645	0	0	0	1	0	0
3164	3	19.7195	2	855.42	1708.82	-0.00222958	-1.30474	7.6549	NATVGTQTGIQDTFEK		NCDO2118_RS04760	NCDO2118_RS04760 hypothetical protein 965883:966071 forward MW:7000	True	1.08677	PTNC	PTIL	0.647648	87.8316	587.792	345.141	27.2459	524.344	0	519.152	1	1	0	1	0	0
119	2	19.2797	2	764.373	1526.73	-0.0157262	-10.3005	5.9527	TTSKAEELFSEASK		NCDO2118_RS04760	NCDO2118_RS04760 hypothetical protein 965883:966071 forward MW:7000	False	2895.85	PTIL	PTNC	0.00276742	154.62	5968.44	42702.1	39664.1	28.2762	0	2.22772	0	0	1	0	0	0
144	2	19.2454	3	509.92	1526.74	-0.00835027	-5.46932	---	TTSKAEELFSEASK		NCDO2118_RS04760	NCDO2118_RS04760 hypothetical protein 965883:966071 forward MW:7000	False	32.5091	PTIL	PTNC	0.115706	86.9505	14935.9	65687.1	62056.9	2308.16	0	2080.76	0	0	0	0	0	0
203	2	19.7198	2	855.423	1708.83	0.0045299	2.65089	9.9258	NATVGTQTGIQDTFEK		NCDO2118_RS04760	NCDO2118_RS04760 hypothetical protein 965883:966071 forward MW:7000	True	1.31727	PTNC	PTIL	0.55065	93.5248	9765.47	4026.57	789.417	11815.5	0	7392.28	1	1	1	1	0	1
1773	2	19.1082	2	414.727	827.44	0.0185143	22.376	6.5166	MPEINPK		NCDO2118_RS04760	NCDO2118_RS04760 hypothetical protein 965883:966071 forward MW:7000	False	2.54365	PTIL	PTNC	0.475838	144.835	142.869	125.042	2185.22	534.736	0	429.679	0	0	0	1	0	1
3686	2	19.1082	1	828.446	827.439	0.0179919	21.7446	---	MPEINPK		NCDO2118_RS04760	NCDO2118_RS04760 hypothetical protein 965883:966071 forward MW:7000	False	14.5184	PTIL	PTNC	0.737181	168.571	14.0647	0	770.906	25.0141	0	29.053	0	0	0	0	0	0
1896	2	30.5215	2	902.948	1803.88	0.0147138	8.1568	5.413	LSNEQMKELEDEALR		NCDO2118_RS04760	NCDO2118_RS04760 hypothetical protein 965883:966071 forward MW:7000	True	Infinity	PTIL	PTNC	0.129501	159.404	0	279.08	4897.72	0	0	0	0	0	1	0	0	0
2097	2	22.2288	2	555.754	1109.49	-0.0302852	-27.2957	6.6421	AEELFSEASK		NCDO2118_RS04760	NCDO2118_RS04760 hypothetical protein 965883:966071 forward MW:7000	True	4.29531	PTNC	PTIL	0.805723	88.2065	586.962	111.955	397.969	2618.71	0	2092.77	0	0	0	1	0	1
4294	2	18.6853	2	487.733	973.452	-0.0193816	-19.9097	5.0744	ELEDEALR		NCDO2118_RS04760	NCDO2118_RS04760 hypothetical protein 965883:966071 forward MW:7000	False	7.6267	PTIL	PTNC	0.151191	103.531	210.756	35.2213	614.095	49.1183	22.1372	41.5157	0	0	1	0	0	0
5035	2	22.2973	2	837.907	1673.8	-0.0117337	-7.01015	6.9139	MPEINPKLSNEQMK	[13] Oxidation M	NCDO2118_RS04760	NCDO2118_RS04760 hypothetical protein 965883:966071 forward MW:7000	False	Infinity	PTNC	PTIL	0.116676	94.4246	0	0	0	599.39	0	358.97	0	0	0	0	0	1
67	1	15.8911	1	633.31	632.303	0.00125491	1.98467	4.6145	EVEEK		NCDO2118_RS04760	NCDO2118_RS04760 hypothetical protein 965883:966071 forward MW:7000	False	3.16095	PTIL	PTNC	0.356318	123.054	4747.25	5089.22	41116.7	7585.66	0	8533.89	0	0	0	0	0	1
608	1	15.8911	2	487.742	973.47	-0.00197268	-2.02644	6.089	ELEDEALR		NCDO2118_RS04760	NCDO2118_RS04760 hypothetical protein 965883:966071 forward MW:7000	False	Infinity	PTNC	PTIL	0.116161	87.4676	0	0	0	1230.29	0	1044.22	0	0	0	1	0	1
8635	1	15.874	1	974.471	973.463	-0.00827323	-8.49868	6.089	ELEDEALR		NCDO2118_RS04760	NCDO2118_RS04760 hypothetical protein 965883:966071 forward MW:7000	False	Infinity	PTNC	PTIL	0.118678	101.932	0	0	0	77.3808	0	36.549	0	0	0	1	0	0
6032	1	15.8911	2	478.736	955.457	-0.0041119	-4.30358	0	ELEDEALR	[C-term] neutral loss	NCDO2118_RS04760	NCDO2118_RS04760 hypothetical protein 965883:966071 forward MW:7000	False	Infinity	PTNC	PTIL	0.116283	88.1691	0	0	0	124.649	0	99.8805	0	0	0	1	0	0
3215	5	27.6685	1	754.406	753.398	-0.0111564	-14.8079	5.5608	MISYLK		NCDO2118_RS05740	NCDO2118_RS05740 hypothetical protein 1143314:1143499 reverse MW:6956	True	2.22734	PTIL	PTNC	0.320692	89.1406	2861.55	2418.73	1427.26	1293.72	0	1717.73	0	0	0	0	0	1
7279	5	35.6183	3	1152.52	3454.53	0.0281414	8.14631	5.6622	GYSNGSCLVIDEDNTEHYINSRYIVQIES	[7] Carbamidomethyl C|[21] Phosphoryl STY	NCDO2118_RS05740	NCDO2118_RS05740 hypothetical protein 1143314:1143499 reverse MW:6956	True	189.88	PTNC	PTIL	0.011074	173.205	0	12.2091	0	1349.32	113.018	855.939	0	0	0	1	0	0
32	4	17.5822	1	581.296	580.288	0.00269043	4.63638	6.3943	FDATK		NCDO2118_RS06535	NCDO2118_RS06535 sugar ABC transporter ATP-binding protein 1348838:1349836 reverse MW:38023	False	3.35293	PTIL	PTNC	0.34138	87.4715	29452	50761.3	3879.14	13568.3	0	11511.9	1	0	0	0	0	0
249	4	20.7201	2	495.282	988.55	0.00497057	5.02816	5.1668	NIGVVFGQR		NCDO2118_RS06535	NCDO2118_RS06535 sugar ABC transporter ATP-binding protein 1348838:1349836 reverse MW:38023	False	1.14891	PTIL	PTNC	0.410375	87.0953	7173.23	7410.42	8846.97	10825.8	0	9568	1	0	0	0	0	0
427	4	22.909	2	571.285	1140.56	0.00896172	7.85738	4.78	TLSLGQRMR	[1] Phosphoryl STY	NCDO2118_RS06535	NCDO2118_RS06535 sugar ABC transporter ATP-binding protein 1348838:1349836 reverse MW:38023	False	1.94073	PTIL	PTNC	0.396474	60.3927	7238.05	6917.24	1593.45	4145.69	1109.83	2859.32	1	0	0	0	0	0
853	4	20.1772	2	486.792	971.57	0.00452161	4.65395	4.4543	VITVENLGK		NCDO2118_RS06535	NCDO2118_RS06535 sugar ABC transporter ATP-binding protein 1348838:1349836 reverse MW:38023	True	3.51555	PTIL	PTNC	0.299009	87.3964	505.106	1638.62	3752.08	904.233	0	772.833	1	0	0	0	0	0
2535	4	20.1943	1	972.57	971.563	-0.00190825	-1.9641	---	VITVENLGK		NCDO2118_RS06535	NCDO2118_RS06535 sugar ABC transporter ATP-binding protein 1348838:1349836 reverse MW:38023	True	Infinity	PTIL	PTNC	0.190493	169.654	0	6.59861	474.442	0	0	0	0	0	0	0	0	0
1211	4	36.5048	3	765.374	2293.1	-0.0388744	-16.9525	4.9881	NLNFEIPEGEIFGFIGANGAGK		NCDO2118_RS06535	NCDO2118_RS06535 sugar ABC transporter ATP-binding protein 1348838:1349836 reverse MW:38023	False	Infinity	PTIL	PTNC	0.00150572	105.873	13750.7	5180.3	327.962	0	0	0	1	0	0	0	0	0
2326	4	36.5048	2	1147.56	2293.1	-0.0407544	-17.7723	4.9881	NLNFEIPEGEIFGFIGANGAGK		NCDO2118_RS06535	NCDO2118_RS06535 sugar ABC transporter ATP-binding protein 1348838:1349836 reverse MW:38023	False	Infinity	PTIL	PTNC	0.00569379	98.7721	4348.53	2122.7	53.2416	0	0	0	1	0	0	0	0	0
2023	4	17.5822	1	563.281	562.274	-0.00120553	-2.14403	0	FDATK	[C-term] neutral loss	NCDO2118_RS06535	NCDO2118_RS06535 sugar ABC transporter ATP-binding protein 1348838:1349836 reverse MW:38023	False	4.03485	PTIL	PTNC	0.349218	99.7202	599.123	1431.91	55.1021	310.248	0	206.782	1	0	0	0	0	0
4411	4	37.3505	2	976.025	1950.04	0.0737772	37.8352	4.3156	IHEVEFELVSELEYSK		NCDO2118_RS06535	NCDO2118_RS06535 sugar ABC transporter ATP-binding protein 1348838:1349836 reverse MW:38023	True	Infinity	PTIL	PTNC	0.0506155	147.151	103.792	2.2896	922.254	0	0	0	1	0	0	0	0	0
5371	4	37.3334	3	651.018	1950.03	0.070328	36.0663	4.3156	IHEVEFELVSELEYSK		NCDO2118_RS06535	NCDO2118_RS06535 sugar ABC transporter ATP-binding protein 1348838:1349836 reverse MW:38023	True	Infinity	PTIL	PTNC	0.134496	155.223	52.3098	0	688.553	0	0	0	1	0	0	0	0	0
70	3	40.9463	3	887.081	2658.22	0.00708146	2.66399	4.0231	SGGQAYLFSSLEEIYNPVIGARK	[9] Phosphoryl STY|[10] Phosphoryl STY	NCDO2118_RS06940	NCDO2118_RS06940 sugar ABC transporter substrate-binding protein 1442646:1443953 reverse MW:47526	True	3.46694	PTNC	PTIL	0.668708	105.853	23371.1	5932.6	2457.58	49150.2	0	60964.2	0	0	0	0	0	1
603	3	40.9463	2	1330.11	2658.21	-0.00432332	-1.6264	4.0231	SGGQAYLFSSLEEIYNPVIGARK	[9] Phosphoryl STY|[10] Phosphoryl STY	NCDO2118_RS06940	NCDO2118_RS06940 sugar ABC transporter substrate-binding protein 1442646:1443953 reverse MW:47526	True	4.6828	PTNC	PTIL	0.899586	139.985	2726.35	273.946	128.173	5470.37	0	9179.63	0	0	0	0	0	1
160	3	21.5996	1	742.397	741.39	-0.0165431	-22.3132	4.9992	ALYTFK		NCDO2118_RS06940	NCDO2118_RS06940 sugar ABC transporter substrate-binding protein 1442646:1443953 reverse MW:47526	False	4.61022	PTNC	PTIL	0.689412	86.7801	3938.12	2227.38	1753.61	17579.2	0	18929.7	0	0	0	1	0	1
2264	3	29.6522	2	1015	2027.98	0.0203323	10.026	3.5244	EFQTWDVKTQNDFGSVK		NCDO2118_RS06940	NCDO2118_RS06940 sugar ABC transporter substrate-binding protein 1442646:1443953 reverse MW:47526	False	4.94966	PTNC	PTIL	0.672278	164.959	14.2615	0	431.32	1971.52	0	233.956	0	0	0	1	0	0
2957	3	29.6865	3	677.001	2027.98	0.0231921	11.4362	3.5244	EFQTWDVKTQNDFGSVK		NCDO2118_RS06940	NCDO2118_RS06940 sugar ABC transporter substrate-binding protein 1442646:1443953 reverse MW:47526	False	5.70947	PTNC	PTIL	0.610592	166.669	8.07519	0	310.801	1561.97	0	258.64	0	0	0	1	0	0
2843	3	19.1938	3	492.924	1475.75	-0.0111031	-7.52364	4.5318	YLGIAPNDVTSAQK		NCDO2118_RS06940	NCDO2118_RS06940 sugar ABC transporter substrate-binding protein 1442646:1443953 reverse MW:47526	True	1.66457	PTNC	PTIL	0.707675	97.6397	267.081	90.9243	143.373	285.725	2.87814	545.974	0	0	0	0	0	1
11307	3	19.1595	2	738.888	1475.76	-0.0015375	-1.04183	4.5318	YLGIAPNDVTSAQK		NCDO2118_RS06940	NCDO2118_RS06940 sugar ABC transporter substrate-binding protein 1442646:1443953 reverse MW:47526	False	2.54278	PTNC	PTIL	0.688523	124.914	20.5674	5.13982	0	28.1052	0	37.2627	0	0	0	0	0	1
3428	3	15.2276	2	453.268	904.521	0.034606	38.2604	3.5157	TGETIKEK		NCDO2118_RS06940	NCDO2118_RS06940 sugar ABC transporter substrate-binding protein 1442646:1443953 reverse MW:47526	False	15.5063	PTNC	PTIL	0.487762	137.998	0	8.15308	49.3168	641.734	0	249.411	0	0	0	1	0	0
11664	3	19.7195	3	540.603	1618.79	0.0576474	35.6127	4.4644	GNYQYTLDMGKDSK		NCDO2118_RS06940	NCDO2118_RS06940 sugar ABC transporter substrate-binding protein 1442646:1443953 reverse MW:47526	False	1.03542	PTIL	PTNC	0.61488	173.205	0	0	138.889	89.1323	0	45.0051	0	0	0	1	0	0
11718	3	24.72	2	1103.02	2204.04	0.0127833	5.79999	4.173	APDMVALDAGFVEKYVQSGK	[15] Phosphoryl STY	NCDO2118_RS06940	NCDO2118_RS06940 sugar ABC transporter substrate-binding protein 1442646:1443953 reverse MW:47526	True	Infinity	PTNC	PTIL	0.116169	87.0939	0	0	0	115.247	0	101.875	0	0	0	0	0	1
3	3	34.3848	3	872.747	2615.22	0.0214797	8.2134	4.864	DICFGDVFLLGGQSNMQLWMER	[3] Carbamidomethyl C	NCDO2118_RS06945	NCDO2118_RS06945 9-O-acetylesterase 1443980:1445827 reverse MW:71386	False	1.24799	PTNC	PTIL	0.480186	87.3314	466793	533670	200529	692832	45.6654	805943	0	0	0	1	0	0
16	3	34.3848	2	1308.61	2615.2	0.00574807	2.19795	4.864	DICFGDVFLLGGQSNMQLWMER	[3] Carbamidomethyl C	NCDO2118_RS06945	NCDO2118_RS06945 9-O-acetylesterase 1443980:1445827 reverse MW:71386	False	1.97961	PTNC	PTIL	0.522696	87.3686	92344.4	101417	22378.4	197471	0	230402	0	0	0	1	0	0
996	3	34.3676	4	654.807	2615.2	0.000551784	0.210991	---	DICFGDVFLLGGQSNMQLWMER	[3] Carbamidomethyl C	NCDO2118_RS06945	NCDO2118_RS06945 9-O-acetylesterase 1443980:1445827 reverse MW:71386	False	3.02446	PTNC	PTIL	0.695786	86.6885	2872.68	3777.87	378.798	10356.5	0	10903.5	0	0	0	0	0	0
41	3	25.3486	2	615.35	1228.68	0.0069444	5.65193	4.4727	LREEQKEGLK		NCDO2118_RS06945	NCDO2118_RS06945 9-O-acetylesterase 1443980:1445827 reverse MW:71386	True	1.47721	PTNC	PTIL	0.529297	86.6041	14081.1	18141.3	2498.81	25555.1	0	25735.6	0	1	0	0	0	0
58	3	33.7903	3	817.084	2448.23	0.0127248	5.19757	4.1757	QVEEQIIFELPATLSLQPDAK	[13] Phosphoryl STY	NCDO2118_RS06945	NCDO2118_RS06945 9-O-acetylesterase 1443980:1445827 reverse MW:71386	False	4.11139	PTIL	PTNC	0.33223	126.181	11236.8	7762.32	85751.9	14283.3	0	11194.9	1	1	0	1	0	0
60	3	33.8074	2	1225.12	2448.23	0.00690108	2.81882	4.1757	QVEEQIIFELPATLSLQPDAK	[13] Phosphoryl STY	NCDO2118_RS06945	NCDO2118_RS06945 9-O-acetylesterase 1443980:1445827 reverse MW:71386	False	7.0707	PTIL	PTNC	0.330176	149.508	3791.48	1828.35	55795.3	4289.05	0	4396.81	1	1	0	1	0	0
805	3	30.2127	2	737.395	1472.78	0.00869458	5.90357	4.2359	NLSGIGYFFAKEK		NCDO2118_RS06945	NCDO2118_RS06945 9-O-acetylesterase 1443980:1445827 reverse MW:71386	True	57.5189	PTIL	PTNC	0.102447	173.205	20.0488	917.894	4589.99	0	0	96.1063	0	0	1	0	0	0
913	3	31.9959	3	822.414	2464.22	0.0216514	8.7864	4.137	EYFINYEPTGLYNGMIATLQK		NCDO2118_RS06945	NCDO2118_RS06945 9-O-acetylesterase 1443980:1445827 reverse MW:71386	False	18.5657	PTIL	PTNC	0.213307	148.554	2557.87	1253.27	36225.8	950.743	0	1205.76	0	1	0	1	0	0
3112	3	33.8417	3	822.41	2464.21	0.00991526	4.02373	5.7643	EYFINYEPTGLYNGMIATLQK		NCDO2118_RS06945	NCDO2118_RS06945 9-O-acetylesterase 1443980:1445827 reverse MW:71386	False	17.4354	PTIL	PTNC	0.258576	150.035	183.568	18.7347	2026.59	88.2411	0	39.596	1	0	1	0	0	0
6481	3	33.7731	2	1233.11	2464.2	0.00525867	2.13403	5.7643	EYFINYEPTGLYNGMIATLQK		NCDO2118_RS06945	NCDO2118_RS06945 9-O-acetylesterase 1443980:1445827 reverse MW:71386	False	Infinity	PTIL	PTNC	0.185853	169.526	7.6653	0	531.746	0	0	0	0	0	1	0	0	0
978	3	21.5824	1	932.47	931.463	-0.0137556	-14.7675	3.8001	ELIESWR		NCDO2118_RS06945	NCDO2118_RS06945 9-O-acetylesterase 1443980:1445827 reverse MW:71386	False	7.8889	PTNC	PTIL	0.69682	132.029	833.746	0	168.119	4279.85	0	3623.76	1	0	0	0	0	0
1010	3	34.5848	3	878.068	2631.18	-0.00988714	-3.75767	4.3604	DICFGDVFLLGGQSNMQLWMER	[3] Carbamidomethyl C|[16] Oxidation M	NCDO2118_RS06945	NCDO2118_RS06945 9-O-acetylesterase 1443980:1445827 reverse MW:71386	False	1.01314	PTNC	PTIL	0.452357	87.6317	2355.57	2424.76	5806.51	5841.77	0	4884.22	1	0	0	0	0	0
1533	3	21.5824	1	745.407	744.399	-0.00232579	-3.12437	4.3811	AIGEDLK		NCDO2118_RS06945	NCDO2118_RS06945 9-O-acetylesterase 1443980:1445827 reverse MW:71386	False	122.456	PTNC	PTIL	0.240046	173.205	19.5908	0	0	1474.28	0	924.727	0	0	0	1	0	0
6185	3	21.2624	1	745.408	744.401	-0.000744927	-1.00071	3.9915	AIGEDLK		NCDO2118_RS06945	NCDO2118_RS06945 9-O-acetylesterase 1443980:1445827 reverse MW:71386	False	111.472	PTIL	PTNC	0.529333	173.205	0	0	351.956	3.15734	0	0	0	0	1	0	0	0
1582	3	21.8567	2	536.285	1070.56	-0.0314672	-29.3924	3.8466	LLNAYHNVK		NCDO2118_RS06945	NCDO2118_RS06945 9-O-acetylesterase 1443980:1445827 reverse MW:71386	False	2.95134	PTNC	PTIL	0.647209	111.406	795.49	368.787	627.711	1408.93	0	3879.84	1	0	0	0	0	0
1679	3	19.6338	2	530.806	1059.6	0.0257886	24.3387	4.3122	ELIESWRK		NCDO2118_RS06945	NCDO2118_RS06945 9-O-acetylesterase 1443980:1445827 reverse MW:71386	True	1.51986	PTIL	PTNC	0.570749	132.437	50.9407	203.58	1336.91	585.12	0	461.965	0	0	0	1	0	0
1930	3	19.2109	1	772.432	771.425	0.000579937	0.751775	4.4512	DGAILQR		NCDO2118_RS06945	NCDO2118_RS06945 9-O-acetylesterase 1443980:1445827 reverse MW:71386	False	294.214	PTIL	PTNC	0.0286339	173.205	45.0004	26.7331	1228.11	4.41803	0	0	0	0	1	0	0	0
2348	3	34.3676	3	883.399	2647.18	-0.0115554	-4.36515	4.0048	DICFGDVFLLGGQSNMQLWMER	[3] Carbamidomethyl C|[16] Oxidation M|[20] Oxidation M	NCDO2118_RS06945	NCDO2118_RS06945 9-O-acetylesterase 1443980:1445827 reverse MW:71386	False	3.88345	PTNC	PTIL	0.755295	97.3334	699.435	603.119	160.864	3683.17	0	1999.94	0	1	0	0	0	0
2509	3	30.8927	2	725.363	1448.71	-0.037278	-25.7312	3.4695	LFPNGYCIGPLAK	[7] Carbamidomethyl C	NCDO2118_RS06945	NCDO2118_RS06945 9-O-acetylesterase 1443980:1445827 reverse MW:71386	False	2.93988	PTNC	PTIL	0.802176	128.282	100.581	0	444.443	1039.77	0	562.533	0	0	0	1	0	0
3000	3	16.7362	1	789.413	788.405	0.00243676	3.09076	5.0155	SSTLPER		NCDO2118_RS06945	NCDO2118_RS06945 9-O-acetylesterase 1443980:1445827 reverse MW:71386	False	1.08256	PTNC	PTIL	0.812635	165.47	13.2391	0	427.952	331.501	0	146.114	0	0	1	1	0	0
3464	3	18.565	1	685.386	684.378	0.00757739	11.0721	4.4536	NPWIR		NCDO2118_RS06945	NCDO2118_RS06945 9-O-acetylesterase 1443980:1445827 reverse MW:71386	False	2.06237	PTIL	PTNC	0.989733	166.349	10.5104	0	385.026	164.37	0	27.4173	0	0	1	0	0	0
3676	3	27.3831	3	756.721	2267.14	0.0314634	13.8782	4.0474	TAMVVTIGDGEDDDLHPLNKK		NCDO2118_RS06945	NCDO2118_RS06945 9-O-acetylesterase 1443980:1445827 reverse MW:71386	False	3.41547	PTIL	PTNC	0.302778	94.5288	887.236	301.66	103.899	197.541	0	180.971	0	0	0	1	0	0
4429	3	26.8917	3	544.266	1629.78	0.0044696	2.74247	5.3291	FGTMTDADVIYVNGK		NCDO2118_RS06945	NCDO2118_RS06945 9-O-acetylesterase 1443980:1445827 reverse MW:71386	False	50.4836	PTIL	PTNC	0.089687	173.205	28.761	25.6861	1100.62	0	0	22.8802	0	0	1	0	0	0
7009	3	21.2452	2	813.386	1624.76	3.69187e-05	0.0227226	6.5877	NSIVALDYESGASGDK		NCDO2118_RS07435	NCDO2118_RS07435 1,4-beta-N-acetylmuramidase 1549098:1550381 reverse MW:46178	True	Infinity	PTNC	PTIL	0.373901	173.205	0	0	0	451.763	0	0	0	0	0	1	0	0
6970	2	21.4687	2	813.386	1624.76	-0.000107319	-0.066052	6.6018	NSIVALDYESGASGDK		NCDO2118_RS07435	NCDO2118_RS07435 1,4-beta-N-acetylmuramidase 1549098:1550381 reverse MW:46178	True	5.23063	PTNC	PTIL	0.712744	133.469	74.845	0	23.6792	432.128	0	83.2153	0	0	0	1	0	1
7953	2	25.6349	2	754.87	1507.73	-0.0301007	-19.9639	4.5652	QANTDAILYGMRR		NCDO2118_RS07435	NCDO2118_RS07435 1,4-beta-N-acetylmuramidase 1549098:1550381 reverse MW:46178	True	Infinity	PTNC	PTIL	0.116218	87.7303	0	0	0	191.973	0	159.151	0	0	0	1	0	0
11437	2	15.5993	2	742.874	1483.73	0.00286732	1.93251	4.1079	FSATNYSTGQAIPK		NCDO2118_RS07435	NCDO2118_RS07435 1,4-beta-N-acetylmuramidase 1549098:1550381 reverse MW:46178	False	Infinity	PTNC	PTIL	0.11629	87.8737	0	0	0	65.3831	0	53.5727	0	0	0	0	0	1
767	5	29.3145	2	712.864	1423.71	0.00394666	2.7721	9.3151	FFDVNTVENLAR		NCDO2118_RS08135	NCDO2118_RS08135 hypothetical protein 1699539:1699721 reverse MW:6622	True	5.82313	PTNC	PTIL	0.641153	172.768	2625.43	433.383	34.9452	17985	0	30.3298	0	0	0	1	0	0
1112	5	28.6516	2	712.866	1423.72	0.00755865	5.30912	9.6493	FFDVNTVENLAR		NCDO2118_RS08135	NCDO2118_RS08135 hypothetical protein 1699539:1699721 reverse MW:6622	True	30.8896	PTIL	PTNC	0.487416	171.626	20177.1	24.1928	99.2627	378.35	0	278.848	1	0	0	0	0	0
7075	5	31.1092	2	712.862	1423.71	-0.000902525	-0.633925	7.1348	FFDVNTVENLAR		NCDO2118_RS08135	NCDO2118_RS08135 hypothetical protein 1699539:1699721 reverse MW:6622	False	5.14919	PTIL	PTNC	0.255419	113.286	87.5819	250.963	1098.41	86.0858	0	192.978	0	0	1	0	0	0
8078	5	29.8406	2	717.851	1433.69	-0.0569312	-39.7081	7.3002	MTTQELIETLQK		NCDO2118_RS08135	NCDO2118_RS08135 hypothetical protein 1699539:1699721 reverse MW:6622	False	1.92688	PTNC	PTIL	0.994248	157.466	510.718	0.966383	53.3238	1021.61	67.0896	0	0	0	0	1	0	0
19919	5	29.2802	1	916.485	915.478	0.000350248	0.382585	0	NTVENLAR		NCDO2118_RS08135	NCDO2118_RS08135 hypothetical protein 1699539:1699721 reverse MW:6622	False	Infinity	PTNC	PTIL	0.373901	173.205	0	0	0	129.368	0	0	0	0	0	1	0	0
25796	5	25.451	4	614.287	2453.12	-0.00139414	-0.568315	7.513	MTTQELIETLQKFPAEATVK	[1] Oxidation M|[9] Phosphoryl STY|[18] Phosphoryl STY	NCDO2118_RS08135	NCDO2118_RS08135 hypothetical protein 1699539:1699721 reverse MW:6622	False	1.67389	PTNC	PTIL	0.314091	119.56	1.98509	70.3477	252.274	123.173	198.233	221.95	0	0	0	0	0	1
68	3	29.7036	2	794.439	1586.86	-0.0138034	-8.69847	5.7225	VTTAGVETVDTVIIGI		NCDO2118_RS08135	NCDO2118_RS08135 hypothetical protein 1699539:1699721 reverse MW:6622	True	912.585	PTNC	PTIL	0.227933	173.205	0	0	59.0969	15976	0	37954.9	0	0	0	1	0	1
1613	3	15.5818	2	431.739	861.463	0.00318945	3.70238	7.3584	FPAEATVK		NCDO2118_RS08135	NCDO2118_RS08135 hypothetical protein 1699539:1699721 reverse MW:6622	False	299.3	PTNC	PTIL	0.2349	151.271	1.28905	0	13.6005	2284.68	0	2171.75	0	0	0	1	0	1
1979	3	21.5195	2	712.864	1423.71	0.00418364	2.93855	6.3518	FFDVNTVENLAR		NCDO2118_RS08135	NCDO2118_RS08135 hypothetical protein 1699539:1699721 reverse MW:6622	False	1.77015	PTIL	PTNC	0.45265	114.371	376.894	153.688	1776.19	537.49	0	765.664	0	0	0	1	0	0
3476	3	14.0389	2	565.792	1129.57	-0.00319795	-2.83112	7.3949	IIQNDISGDR		NCDO2118_RS08135	NCDO2118_RS08135 hypothetical protein 1699539:1699721 reverse MW:6622	False	21.9549	PTNC	PTIL	0.361622	173.205	29.1719	0	0	588.392	0	52.0752	0	0	0	1	0	1
9422	3	15.5018	2	358.203	714.391	-0.000614078	-0.859583	0	PAEATVK		NCDO2118_RS08135	NCDO2118_RS08135 hypothetical protein 1699539:1699721 reverse MW:6622	False	Infinity	PTNC	PTIL	0.116244	87.78	0	0	0	117.241	0	96.7948	0	0	0	1	0	0
655	2	15.4335	2	431.74	861.466	0.00664272	7.711	8.1347	FPAEATVK		NCDO2118_RS08135	NCDO2118_RS08135 hypothetical protein 1699539:1699721 reverse MW:6622	False	45.58	PTNC	PTIL	0.735605	88.6635	153.126	42.948	115.701	8005.65	0	6205.07	0	0	0	1	0	1
1604	2	15.4335	1	862.466	861.459	-0.000867162	-1.00662	8.1347	FPAEATVK		NCDO2118_RS08135	NCDO2118_RS08135 hypothetical protein 1699539:1699721 reverse MW:6622	False	92.4076	PTNC	PTIL	0.267871	173.205	39.5482	0	0	2464.17	0	1190.38	0	0	0	1	0	1
1893	2	15.4507	1	715.398	714.39	-0.000946763	-1.32527	0	PAEATVK		NCDO2118_RS08135	NCDO2118_RS08135 hypothetical protein 1699539:1699721 reverse MW:6622	False	66.8933	PTNC	PTIL	0.359109	138.566	0	5.80052	35.7989	1811.95	0	970.774	0	0	0	1	0	1
3228	2	15.4164	2	358.203	714.392	0.000899045	1.25848	0	PAEATVK		NCDO2118_RS08135	NCDO2118_RS08135 hypothetical protein 1699539:1699721 reverse MW:6622	False	87.0587	PTNC	PTIL	0.283234	147.146	0	1.82874	15.8472	928.823	0	610.017	0	0	0	1	0	1
2396	2	15.4678	1	618.347	617.34	0.00112869	1.82831	0	AEATVK		NCDO2118_RS08135	NCDO2118_RS08135 hypothetical protein 1699539:1699721 reverse MW:6622	False	56.2233	PTNC	PTIL	0.27812	173.205	0	0	31.5184	1202.47	0	569.593	0	0	0	1	0	0
3616	2	13.9592	2	565.794	1129.57	0.000733201	0.649096	6.0576	IIQNDISGDR		NCDO2118_RS08135	NCDO2118_RS08135 hypothetical protein 1699539:1699721 reverse MW:6622	False	16.388	PTNC	PTIL	0.565824	115.481	42.4522	45.5066	0	1087.8	0	353.671	0	0	0	0	0	1
2534	4	23.5834	3	591.658	1771.95	-0.00882792	-4.982	4.1716	LFIFLAAIDNETHLR		NCDO2118_RS08930	NCDO2118_RS08930 transcriptional antiterminator 1846248:1848194 reverse MW:75562	True	1.93014	PTIL	PTNC	0.51691	135.252	35.5235	82.5199	683.989	278.163	0	137.368	0	0	0	1	0	0
3943	4	22.6516	2	651.366	1300.72	-0.00538033	-4.13641	4.8192	ILEVTNLDKEK		NCDO2118_RS08930	NCDO2118_RS08930 transcriptional antiterminator 1846248:1848194 reverse MW:75562	False	1.0203	PTNC	PTIL	0.52012	86.3468	249.086	283.852	628.334	621.277	2.71415	560.86	0	0	0	1	0	0
7775	4	24.1264	2	661.826	1321.64	0.0103655	7.84299	4.8489	NTIEQDNGLYR		NCDO2118_RS08930	NCDO2118_RS08930 transcriptional antiterminator 1846248:1848194 reverse MW:75562	True	3.6248	PTIL	PTNC	0.505132	148.999	19.7194	7.81253	266.467	48.8893	0	32.2184	0	0	0	1	0	0
2845	5	29.2459	1	933.538	932.531	-0.00239084	-2.56381	8.4818	ILAVVNSFA		NCDO2118_RS09915	NCDO2118_RS09915 hypothetical protein 2056941:2057201 reverse MW:9914	True	Infinity	PTIL	PTNC	0.156022	170.089	4102.14	0	49.945	0	0	0	1	0	0	0	0	0
7875	5	30.8234	1	933.541	932.533	0.000275386	0.29531	7.3429	ILAVVNSFA		NCDO2118_RS09915	NCDO2118_RS09915 hypothetical protein 2056941:2057201 reverse MW:9914	True	Infinity	PTNC	PTIL	0.373901	173.205	0	0	0	0	0	503.683	0	0	0	0	0	1
9045	5	38.1442	3	804.391	2410.15	-0.0149527	-6.204	5.8373	DLSALLYSDTVSYETHAELQR		NCDO2118_RS09915	NCDO2118_RS09915 hypothetical protein 2056941:2057201 reverse MW:9914	True	4.40966	PTIL	PTNC	0.574076	173.205	0	0	1158.93	33.0202	223.42	6.37567	0	0	1	0	0	0
9291	5	38.0928	2	1206.08	2410.15	-0.0124582	-5.16904	5.8373	DLSALLYSDTVSYETHAELQR		NCDO2118_RS09915	NCDO2118_RS09915 hypothetical protein 2056941:2057201 reverse MW:9914	True	Infinity	PTIL	PTNC	0.373901	173.205	0	0	573.383	0	0	0	0	0	1	0	0	0
2342	4	26.8753	1	971.592	970.585	-0.0217083	-22.3658	3.9632	EILLIDKK		NCDO2118_RS09970	NCDO2118_RS09970 hypothetical protein 2070527:2070898 forward MW:14274	True	5.59311	PTNC	PTIL	0.946568	96.5353	588.656	241.872	36.608	2991.81	0	1858.19	0	0	0	1	0	0
12194	4	27.9096	2	858.359	1714.7	-0.00860688	-5.01943	5.9312	EDSSDWLQGDWYSK		NCDO2118_RS09970	NCDO2118_RS09970 hypothetical protein 2070527:2070898 forward MW:14274	True	1.42232	PTNC	PTIL	0.906968	145.953	0	64.9463	7.89516	91.428	0	12.1756	0	0	0	1	0	0
3149	3	29.8065	3	813.393	2437.16	0.00182368	0.748283	4.5606	DWNVTYTIIKQDENDWEIR		NCDO2118_RS09970	NCDO2118_RS09970 hypothetical protein 2070527:2070898 forward MW:14274	False	7.73012	PTNC	PTIL	0.9167	104.28	220.091	18.9524	64.4149	1418.36	0	927.413	0	0	0	1	0	0
9569	3	29.8237	2	1219.6	2437.18	0.0216519	8.8841	4.5606	DWNVTYTIIKQDENDWEIR		NCDO2118_RS09970	NCDO2118_RS09970 hypothetical protein 2070527:2070898 forward MW:14274	False	Infinity	PTNC	PTIL	0.121047	119.473	0	0	0	232.167	0	67.6569	0	0	0	1	0	0
3640	3	24.4	2	726.86	1451.7	-0.00957724	-6.5972	5.6144	DGTLGTTDAVEFVK		NCDO2118_RS09970	NCDO2118_RS09970 hypothetical protein 2070527:2070898 forward MW:14274	True	219.053	PTNC	PTIL	0.178193	173.205	0	0	3.56967	379.447	0	402.499	0	0	0	1	0	1
2495	2	24.4349	2	726.863	1451.71	-0.00268289	-1.84808	7.4762	DGTLGTTDAVEFVK		NCDO2118_RS09970	NCDO2118_RS09970 hypothetical protein 2070527:2070898 forward MW:14274	True	Infinity	PTNC	PTIL	0.116987	99.9831	0	0	0	1157.08	0	578.836	0	0	0	1	0	1
353	5	46.1448	3	1232.93	3695.76	0.0195168	5.2809	5.3016	YIFPGGYIPNIAENVEHIMTAGLQMDDLEPLR	[1] Phosphoryl STY	NCDO2118_RS10500	NCDO2118_RS10500 cyclopropane-fatty-acyl-phospholipid synthase 2167070:2168263 reverse MW:45373	True	1261.43	PTIL	PTNC	0.0813843	171.928	151.728	92408.7	304.89	0	69.8577	3.76167	0	0	1	0	0	0
706	5	45.419	4	924.949	3695.77	0.0266681	7.2159	5.3016	YIFPGGYIPNIAENVEHIMTAGLQMDDLEPLR	[1] Phosphoryl STY	NCDO2118_RS10500	NCDO2118_RS10500 cyclopropane-fatty-acyl-phospholipid synthase 2167070:2168263 reverse MW:45373	True	137.303	PTIL	PTNC	0.199426	172.172	1177.53	373823	315.622	4.97105	2713.38	15.1411	0	0	1	0	0	0
2005	5	45.5047	2	1848.86	3695.71	-0.0267574	-7.24005	---	YIFPGGYIPNIAENVEHIMTAGLQMDDLEPLR	[1] Phosphoryl STY	NCDO2118_RS10500	NCDO2118_RS10500 cyclopropane-fatty-acyl-phospholipid synthase 2167070:2168263 reverse MW:45373	True	Infinity	PTIL	PTNC	0.373901	173.205	0	35429.7	0	0	0	0	0	0	0	0	0	0
13334	5	28.4002	2	467.231	932.447	0.00172197	1.84673	4.3632	ADDLGLSDK		NCDO2118_RS10500	NCDO2118_RS10500 cyclopropane-fatty-acyl-phospholipid synthase 2167070:2168263 reverse MW:45373	False	618.088	PTIL	PTNC	0.16618	173.205	17.6454	0	315.102	0.538349	0	0	0	0	1	0	0	0
18294	5	23.4679	2	537.769	1073.52	-0.00583393	-5.43435	4.8482	GASGQGLPMTR		NCDO2118_RS10500	NCDO2118_RS10500 cyclopropane-fatty-acyl-phospholipid synthase 2167070:2168263 reverse MW:45373	False	4.49721	PTIL	PTNC	0.847369	170.731	0	3.52469	365.666	78.4447	0	3.64861	0	0	1	0	0	0
86	4	32.4014	4	838.167	3348.64	0.00230436	0.688149	5.3299	VYLVDYRDLKEEPFDYITSVGMFEHVGK		NCDO2118_RS10500	NCDO2118_RS10500 cyclopropane-fatty-acyl-phospholipid synthase 2167070:2168263 reverse MW:45373	False	5.97034	PTIL	PTNC	0.205566	86.3753	22099	64446.1	12789.7	8243.3	15.1118	8379.65	0	1	0	1	0	0
935	4	33.2302	4	838.162	3348.62	-0.0175574	-5.24314	5.068	VYLVDYRDLKEEPFDYITSVGMFEHVGK		NCDO2118_RS10500	NCDO2118_RS10500 cyclopropane-fatty-acyl-phospholipid synthase 2167070:2168263 reverse MW:45373	True	74.2307	PTIL	PTNC	0.0635852	137.284	1107.04	8813.79	328.724	33.6929	0	104.384	0	0	0	0	0	1
487	4	20.5201	2	531.275	1060.53	-0.00511053	-4.8188	5.1002	KADDLGLSDK		NCDO2118_RS10500	NCDO2118_RS10500 cyclopropane-fatty-acyl-phospholipid synthase 2167070:2168263 reverse MW:45373	False	12.608	PTIL	PTNC	0.201702	87.3194	152070	123006	22278.6	10914.5	0	12670.1	0	0	0	0	0	1
735	4	19.8915	2	448.755	895.496	0.00848065	9.47042	4.3175	LLGNHSQK		NCDO2118_RS10500	NCDO2118_RS10500 cyclopropane-fatty-acyl-phospholipid synthase 2167070:2168263 reverse MW:45373	False	1.30553	PTNC	PTIL	0.569488	88.2867	3415.35	2337.97	296.166	4400.7	0	3497.08	0	1	0	0	0	0
2968	4	19.8057	1	896.498	895.49	0.00275271	3.07397	4.3175	LLGNHSQK		NCDO2118_RS10500	NCDO2118_RS10500 cyclopropane-fatty-acyl-phospholipid synthase 2167070:2168263 reverse MW:45373	False	3.06176	PTNC	PTIL	0.77547	130.664	208.656	43.9117	0	545.367	0	227.933	0	1	0	0	0	0
958	4	24.2293	1	1032.53	1031.53	-0.00140748	-1.36446	5.1192	GAGVDPFIEK		NCDO2118_RS10500	NCDO2118_RS10500 cyclopropane-fatty-acyl-phospholipid synthase 2167070:2168263 reverse MW:45373	False	1.49449	PTIL	PTNC	0.618176	153.828	3552.46	176.176	110.469	824.234	0	1744.6	0	0	1	0	0	0
1460	4	20.6515	2	464.252	926.489	0.00280429	3.0268	7.2223	VYLVDYR		NCDO2118_RS10500	NCDO2118_RS10500 cyclopropane-fatty-acyl-phospholipid synthase 2167070:2168263 reverse MW:45373	False	11.1107	PTIL	PTNC	0.105266	119.268	1490.89	1512.12	1537.71	92.628	0	316.052	0	1	1	0	0	1
10730	4	20.6515	1	927.492	926.485	-0.000904361	-0.97612	7.2223	VYLVDYR		NCDO2118_RS10500	NCDO2118_RS10500 cyclopropane-fatty-acyl-phospholipid synthase 2167070:2168263 reverse MW:45373	False	Infinity	PTIL	PTNC	0.201064	165.798	0	3.0712	103.851	0	0	0	0	0	1	0	0	0
1852	4	22.2973	2	657.821	1313.63	0.00245215	1.8667	7.5763	AGSFLTDQSGFGK		NCDO2118_RS10500	NCDO2118_RS10500 cyclopropane-fatty-acyl-phospholipid synthase 2167070:2168263 reverse MW:45373	False	30.5009	PTNC	PTIL	0.64865	86.8422	27.9215	55.9892	13.034	1541.99	0	1414.9	0	0	0	1	0	1
1877	4	33.5045	2	686.368	1370.72	-0.0127771	-9.32136	4.9755	SMIKLLGNHSQK	[2] Oxidation M	NCDO2118_RS10500	NCDO2118_RS10500 cyclopropane-fatty-acyl-phospholipid synthase 2167070:2168263 reverse MW:45373	False	1.56525	PTNC	PTIL	0.517494	96.6178	2323.53	5309.89	9467.34	9561.42	0	17205.5	0	0	0	0	0	1
1960	4	20.6001	1	665.361	664.354	-0.000527239	-0.793611	0	LVDYR		NCDO2118_RS10500	NCDO2118_RS10500 cyclopropane-fatty-acyl-phospholipid synthase 2167070:2168263 reverse MW:45373	False	13.7823	PTIL	PTNC	0.0722712	163.756	112.823	104.486	752.102	2.58326	0	67.7544	0	1	1	0	0	1
2941	4	29.4869	2	674.33	1346.65	0.000714811	0.530809	5.2381	LLGNHSQKQSR	[10] Phosphoryl STY	NCDO2118_RS10500	NCDO2118_RS10500 cyclopropane-fatty-acyl-phospholipid synthase 2167070:2168263 reverse MW:45373	False	2.11295	PTIL	PTNC	0.441829	91.6662	367.095	45.4783	762.051	252.821	0	303.095	0	0	0	1	0	0
3928	4	23.9093	2	601.283	1200.55	0.00269901	2.24815	6.5355	ENLEMYFQK		NCDO2118_RS10500	NCDO2118_RS10500 cyclopropane-fatty-acyl-phospholipid synthase 2167070:2168263 reverse MW:45373	False	9.91349	PTIL	PTNC	0.186122	135.51	53.9972	57.2471	655.457	29.7529	0	47.5863	0	1	1	1	0	1
4745	4	20.6172	1	552.278	551.271	0.000772902	1.40204	0	VDYR		NCDO2118_RS10500	NCDO2118_RS10500 cyclopropane-fatty-acyl-phospholipid synthase 2167070:2168263 reverse MW:45373	False	14.4046	PTIL	PTNC	0.183336	145.915	15.5527	3.57177	160.69	1.65494	0	10.8282	0	0	1	0	0	0
10495	4	22.143	3	875.416	2623.22	-0.0559126	-21.314	3.7475	AVQEYGLSAVGVTLSEEQYYYVR		NCDO2118_RS10500	NCDO2118_RS10500 cyclopropane-fatty-acyl-phospholipid synthase 2167070:2168263 reverse MW:45373	False	Infinity	PTIL	PTNC	0.00927832	121.928	556.66	134.391	12.023	0	0	0	0	1	0	0	0	0
947	3	24.0914	2	601.282	1200.55	0.00168845	1.4064	7.385	ENLEMYFQK		NCDO2118_RS10500	NCDO2118_RS10500 cyclopropane-fatty-acyl-phospholipid synthase 2167070:2168263 reverse MW:45373	False	2.64746	PTIL	PTNC	0.445029	141.997	339.092	245.711	4279.08	1042.37	0	794.818	1	1	1	1	0	1
1950	3	24.3314	2	642.332	1282.65	-0.0427847	-33.3554	3.8248	VYLVDYRDLK		NCDO2118_RS10500	NCDO2118_RS10500 cyclopropane-fatty-acyl-phospholipid synthase 2167070:2168263 reverse MW:45373	False	3.45063	PTIL	PTNC	0.283069	105.666	672.871	178.106	1346.33	189.886	0	446.896	0	1	0	0	0	0
3348	3	17.0907	2	580.806	1159.6	-0.0112719	-9.72047	3.8329	ADDLGLSDKVK		NCDO2118_RS10500	NCDO2118_RS10500 cyclopropane-fatty-acyl-phospholipid synthase 2167070:2168263 reverse MW:45373	False	3.50797	PTIL	PTNC	0.60924	160.19	12.6203	39.2971	980.744	130.421	0	163.955	0	0	0	1	0	0
4348	3	24.4171	1	927.459	926.452	-0.0341314	-36.8396	5.4851	VYLVDYR		NCDO2118_RS10500	NCDO2118_RS10500 cyclopropane-fatty-acyl-phospholipid synthase 2167070:2168263 reverse MW:45373	False	Infinity	PTIL	PTNC	0.373901	173.205	0	0	593.179	0	0	0	0	0	1	0	0	0
7526	3	24.4171	2	464.234	926.453	-0.0335036	-36.162	5.4851	VYLVDYR		NCDO2118_RS10500	NCDO2118_RS10500 cyclopropane-fatty-acyl-phospholipid synthase 2167070:2168263 reverse MW:45373	False	163.928	PTIL	PTNC	0.274012	173.205	0	6.80851	395.344	2.45322	0	0	0	0	1	0	0	0
5534	3	15.2104	1	574.355	573.347	-0.00138775	-2.42042	6.2748	TVLNK		NCDO2118_RS10500	NCDO2118_RS10500 cyclopropane-fatty-acyl-phospholipid synthase 2167070:2168263 reverse MW:45373	False	77.6969	PTIL	PTNC	0.332941	173.205	0	5.10588	317.687	0	0	4.15452	0	0	1	0	0	0
6353	3	21.091	4	617.79	2467.13	-0.015288	-6.19661	5.3791	ALAVAFDIPIAVTYWDGKTEK	[13] Phosphoryl STY|[19] Phosphoryl STY	NCDO2118_RS10500	NCDO2118_RS10500 cyclopropane-fatty-acyl-phospholipid synthase 2167070:2168263 reverse MW:45373	False	Infinity	PTIL	PTNC	0.0206189	138.209	7.97673	216.48	1378.5	0	0	0	0	0	1	0	0	0
9545	3	30.6869	3	695.664	2083.97	0.0136386	6.54455	5.2091	EEPFDYITSVGMFEHVGK		NCDO2118_RS10500	NCDO2118_RS10500 cyclopropane-fatty-acyl-phospholipid synthase 2167070:2168263 reverse MW:45373	False	Infinity	PTIL	PTNC	0.373901	173.205	0	0	269.727	0	0	0	0	0	1	0	0	0
8646	5	35.8583	2	1166.08	2330.15	0.0105244	4.51663	7.7129	EISNYTFEYNVQNLIQLDK		NCDO2118_RS10775	NCDO2118_RS10775 hypothetical protein 2217148:2217378 forward MW:8640	False	Infinity	PTNC	PTIL	0.204496	170.386	0	0	0	434.051	0	4.77414	0	0	0	1	0	0
16560	5	36.3669	3	777.719	2330.14	-0.00742068	-3.18465	6.7003	EISNYTFEYNVQNLIQLDK		NCDO2118_RS10775	NCDO2118_RS10775 hypothetical protein 2217148:2217378 forward MW:8640	True	Infinity	PTIL	PTNC	0.151507	161.991	0	17.0711	373.815	0	0	0	0	0	1	0	0	0
17332	5	36.4012	2	1166.08	2330.14	-0.00710618	-3.04968	6.7003	EISNYTFEYNVQNLIQLDK		NCDO2118_RS10775	NCDO2118_RS10775 hypothetical protein 2217148:2217378 forward MW:8640	True	Infinity	PTIL	PTNC	0.373901	173.205	0	0	364.507	0	0	0	0	0	1	0	0	0
281	3	23.0912	2	712.36	1422.71	0.00696098	4.8928	9.389	TGINADSFSVEGVK		NCDO2118_RS10775	NCDO2118_RS10775 hypothetical protein 2217148:2217378 forward MW:8640	True	1.04848	PTIL	PTNC	0.432906	125.586	7483.86	1508.42	3077.47	2265.92	0	9245.78	1	1	1	1	0	1
3792	3	16.5477	2	460.233	918.452	0.011029	12.0084	5.5055	STGEIEGAR		NCDO2118_RS10775	NCDO2118_RS10775 hypothetical protein 2217148:2217378 forward MW:8640	False	2.87916	PTNC	PTIL	0.808198	86.7366	77.1785	109.248	31.8437	304.119	0	324.317	0	0	0	1	0	0
5924	3	18.1764	2	575.299	1148.58	-0.00947578	-8.2499	4.3276	TTKATEEIEK		NCDO2118_RS10775	NCDO2118_RS10775 hypothetical protein 2217148:2217378 forward MW:8640	True	86.2394	PTIL	PTNC	0.0164017	173.205	206.992	299.416	23.6965	6.14689	0	0	0	1	0	0	0	0
9396	3	29.4522	4	622.568	2486.24	-0.00123774	-0.497834	6.2957	REISNYTFEYNVQNLIQLDK		NCDO2118_RS10775	NCDO2118_RS10775 hypothetical protein 2217148:2217378 forward MW:8640	False	Infinity	PTIL	PTNC	0.373901	173.205	0	0	343.402	0	0	0	0	0	1	0	0	0
46	4	26.7725	2	819.849	1637.68	0.00751691	4.58999	5.3166	FDSSPEDFQIAFR	[3] Phosphoryl STY	NCDO2118_RS11015	NCDO2118_RS11015 ABC transporter ATP-binding protein 2264105:2264983 reverse MW:33259	True	1.34778	PTNC	PTIL	0.960309	109.413	0	31174	11950.1	32110.4	0	26011.7	0	0	1	0	0	0
104	4	27.0753	2	819.848	1637.68	0.00535988	3.27286	4.194	FDSSPEDFQIAFR	[3] Phosphoryl STY	NCDO2118_RS11015	NCDO2118_RS11015 ABC transporter ATP-binding protein 2264105:2264983 reverse MW:33259	True	21.2246	PTNC	PTIL	0.662589	92.1983	0	1067.11	767.7	23577.6	0	15365.4	0	0	0	0	0	1
546	4	31.7728	2	902.445	1802.87	-0.0340648	-18.8944	5.7081	VYLLSNGDFTATFDLK		NCDO2118_RS11015	NCDO2118_RS11015 ABC transporter ATP-binding protein 2264105:2264983 reverse MW:33259	False	5.0744	PTIL	PTNC	0.302207	108.331	290.761	1836.81	5907.95	655.791	0	927.749	0	0	0	0	0	1
5297	4	31.7556	3	601.964	1802.87	-0.0386205	-21.4212	---	VYLLSNGDFTATFDLK		NCDO2118_RS11015	NCDO2118_RS11015 ABC transporter ATP-binding protein 2264105:2264983 reverse MW:33259	False	86.4297	PTIL	PTNC	0.298063	173.205	0	10.2491	402.479	4.7753	0	0	0	0	0	0	0	0
3740	4	29.2468	2	779.861	1557.71	-0.00191435	-1.22895	7.9647	FDSSPEDFQIAFR		NCDO2118_RS11015	NCDO2118_RS11015 ABC transporter ATP-binding protein 2264105:2264983 reverse MW:33259	True	2.68919	PTIL	PTNC	0.927438	152.633	0	65.8704	746.861	189.409	0	112.813	0	0	1	0	0	0
8365	4	28.4525	2	835.46	1668.9	0.0171129	10.2541	4.4677	SVEWFRDYLLTLK		NCDO2118_RS11015	NCDO2118_RS11015 ABC transporter ATP-binding protein 2264105:2264983 reverse MW:33259	False	1.18851	PTIL	PTNC	0.984008	173.205	0	0	167.141	0	0	140.631	0	0	0	0	0	1
9422	4	31.7042	2	713.853	1425.69	0.00320405	2.24737	7.1478	VGIMLDDMELYK		NCDO2118_RS11015	NCDO2118_RS11015 ABC transporter ATP-binding protein 2264105:2264983 reverse MW:33259	False	3.34578	PTIL	PTNC	0.847909	173.205	0	0	107.827	23.9302	0	8.29756	0	0	1	0	0	0
202	2	13.1245	1	717.379	716.372	0.00130372	1.8199	5.9388	LQEEAK		NCDO2118_RS11365	NCDO2118_RS11365 UDP-N-acetylmuramoyl-tripeptide--D-alanyl-D- alanine ligase 2334327:2335526 reverse MW:46459	False	2.10036	PTIL	PTNC	0.465166	142.531	773.476	661.78	10718.6	1942.74	0	3843.83	0	0	1	0	0	0
10940	2	13.1416	2	359.191	716.368	-0.0024104	-3.36474	5.9388	LQEEAK		NCDO2118_RS11365	NCDO2118_RS11365 UDP-N-acetylmuramoyl-tripeptide--D-alanyl-D- alanine ligase 2334327:2335526 reverse MW:46459	False	2.176	PTIL	PTNC	0.951068	167.516	3.17382	0	140.954	13.1595	0	53.0756	0	0	1	0	0	0
1100	2	21.823	2	724.356	1446.7	-0.0420891	-29.0924	5.5364	ENMNELSEIIKK		NCDO2118_RS11365	NCDO2118_RS11365 UDP-N-acetylmuramoyl-tripeptide--D-alanyl-D- alanine ligase 2334327:2335526 reverse MW:46459	True	1.74913	PTIL	PTNC	0.575095	156.12	418.354	545.351	13686.3	4189.92	0	4185.67	0	0	1	0	0	0
1547	2	15.565	2	651.346	1300.68	-0.0106592	-8.19503	4.86	LQEEAKDEVIK		NCDO2118_RS11365	NCDO2118_RS11365 UDP-N-acetylmuramoyl-tripeptide--D-alanyl-D- alanine ligase 2334327:2335526 reverse MW:46459	True	Infinity	PTIL	PTNC	0.0513229	168.834	38.3632	4.86468	2519.74	0	0	0	0	0	1	0	0	0
2189	2	29.0128	3	820.733	2459.18	-0.0175234	-7.12569	4.5982	IGQEECIQDFAHLMALTEARK	[6] Carbamidomethyl C	NCDO2118_RS11365	NCDO2118_RS11365 UDP-N-acetylmuramoyl-tripeptide--D-alanyl-D- alanine ligase 2334327:2335526 reverse MW:46459	False	3.36009	PTIL	PTNC	0.911941	171.392	0	16.3654	2324.72	345.068	0	351.664	0	0	1	0	0	0
3511	2	26.5838	2	795.887	1589.76	-0.0482566	-30.3537	4.3249	ENSELVASCLVLTR	[9] Carbamidomethyl C	NCDO2118_RS11365	NCDO2118_RS11365 UDP-N-acetylmuramoyl-tripeptide--D-alanyl-D- alanine ligase 2334327:2335526 reverse MW:46459	True	104.523	PTIL	PTNC	0.625098	173.205	0	0	1634.97	15.6422	0	0	0	0	1	0	0	0
6733	2	15.4678	2	522.287	1042.56	0.0030176	2.89443	4.6676	IHETIQFR		NCDO2118_RS11365	NCDO2118_RS11365 UDP-N-acetylmuramoyl-tripeptide--D-alanyl-D- alanine ligase 2334327:2335526 reverse MW:46459	False	2.17693	PTIL	PTNC	0.477006	132.976	75.3561	45.9202	659.621	212.287	0	146.429	0	0	1	0	0	0
18688	5	26.9083	3	901.109	2700.3	0.0135771	5.02802	5.8553	LSDGQTATIVTGDESTSLTNCYIVR	[21] Carbamidomethyl C	NCDO2118_RS12045	NCDO2118_RS12045 bacteriocin 2464197:2464361 reverse MW:6013	True	Infinity	PTNC	PTIL	0.117854	100.22	0	0	0	140.471	0	69.7754	0	0	0	1	0	0
3405	4	28.6011	3	927.765	2780.27	0.0169218	6.08642	5.1352	LSDGQTATIVTGDESTSLTNCYIVR	[17] Phosphoryl STY|[21] Carbamidomethyl C	NCDO2118_RS12045	NCDO2118_RS12045 bacteriocin 2464197:2464361 reverse MW:6013	False	1.90945	PTIL	PTNC	0.497112	105.187	432.959	17.6178	202.071	102.88	0	238.918	0	0	0	1	0	0
4296	4	43.5228	2	1351.16	2700.3	0.00846729	3.1357	6.0825	LSDGQTATIVTGDESTSLTNCYIVR	[21] Carbamidomethyl C	NCDO2118_RS12045	NCDO2118_RS12045 bacteriocin 2464197:2464361 reverse MW:6013	True	13.7524	PTIL	PTNC	0.635912	126.063	2195.65	530.66	0	116.95	0	81.2917	0	0	0	1	0	1
5179	4	22.5202	2	481.282	960.549	-0.000269077	-0.280129	6.5946	TLTLADSLK		NCDO2118_RS12045	NCDO2118_RS12045 bacteriocin 2464197:2464361 reverse MW:6013	False	45.4949	PTNC	PTIL	0.0432427	121.002	2.37287	0	8.49656	304.401	13.1921	176.911	0	0	0	1	0	1
5355	4	22.6173	1	747.411	746.404	-0.013295	-17.8117	0	TLADSLK		NCDO2118_RS12045	NCDO2118_RS12045 bacteriocin 2464197:2464361 reverse MW:6013	False	3.499	PTIL	PTNC	0.835052	156.668	11.4095	0	164.632	38.3931	0	11.9188	0	0	0	1	0	0
469	1	12.2965	1	888.441	887.434	-0.00110647	-1.24682	7.6166	LENEDIR		NCDO2118_RS12045	NCDO2118_RS12045 bacteriocin 2464197:2464361 reverse MW:6013	True	28.8222	PTNC	PTIL	0.458412	155.219	154.91	11.7713	0	2361.18	0	2442.94	1	0	0	1	0	1
1159	1	12.2451	1	775.357	774.349	-0.00138563	-1.78941	0	ENEDIR		NCDO2118_RS12045	NCDO2118_RS12045 bacteriocin 2464197:2464361 reverse MW:6013	False	8.50209	PTNC	PTIL	0.856028	94.9471	132.147	11.2696	51.1844	757.464	0	897.051	1	0	0	1	0	1
1211	1	12.2279	1	646.316	645.308	0.000248147	0.38454	0	NEDIR		NCDO2118_RS12045	NCDO2118_RS12045 bacteriocin 2464197:2464361 reverse MW:6013	True	11.1443	PTNC	PTIL	0.492417	146.384	148.118	17.6747	0	866.827	0.676366	980.149	1	0	0	1	0	1
2538	1	9.15805	1	589.32	588.312	0.000423285	0.719491	6.3788	DDVIK		NCDO2118_RS12045	NCDO2118_RS12045 bacteriocin 2464197:2464361 reverse MW:6013	False	Infinity	PTNC	PTIL	0.123298	132.848	0	0	0	470.917	0	92.5148	0	0	0	1	0	1

## Sheet: MG1363
Supplementary File 10: Proteins identified by Proteogenomic analysis
#	Fraction	Retention time (min)	Charge	m/z	Measured mass	Mass error (u)	Mass error (ppm)	Score	Sequence	Modifications	Accession	Description	Use in quantitation	Max fold change	Highest mean condition	Lowest mean condition	Anova	Maximum CV	M1	M2	M3	N1	N2	N3	M1	M2	M3	N1	N2	N3
964	5	29.8411	2	712.862	1423.71	-0.000422093	-0.296474	9.443	FFDVNTVENLAR		embl-cds:ADJ59958	hypothetical protein OS=Lactococcus lactis subsp. cremoris (strain NZ9000) GN=LLNZ_04875 SV=1 UP=UP000007090:Chromosome	True	4.3993	M	N	0.241262	121.649	2169.23	16631.2	1949.11	736.805	2111.92	1867.83	1	1	1	0	1	1
11160	5	37.4195	2	881.423	1760.83	0.00739332	4.19878	5.2304	VTTAGVETVETVIIGI	[2] Phosphoryl STY|[11] Phosphoryl STY	embl-cds:ADJ59958	hypothetical protein OS=Lactococcus lactis subsp. cremoris (strain NZ9000) GN=LLNZ_04875 SV=1 UP=UP000007090:Chromosome	False	1.78255	M	N	0.525203	143.44	642.738	677.508	42.5451	676.695	56.1729	31.6519	1	0	0	0	0	0
13371	5	31.8074	3	846.098	2535.27	0.00187921	0.741225	6.017	IIQNDISGDRFFDVNTVENLAR		embl-cds:ADJ59958	hypothetical protein OS=Lactococcus lactis subsp. cremoris (strain NZ9000) GN=LLNZ_04875 SV=1 UP=UP000007090:Chromosome	False	Infinity	M	N	0.0137359	131.375	10.3326	881.541	168.134	0	0	0	0	0	1	0	0	0
26	4	27.9784	2	717.886	1433.76	0.0137207	9.56981	4.5721	MTTQELIETLQK		embl-cds:ADJ59958	hypothetical protein OS=Lactococcus lactis subsp. cremoris (strain NZ9000) GN=LLNZ_04875 SV=1 UP=UP000007090:Chromosome	False	1.32809	M	N	0.401191	36.3258	56726.5	26007.9	48032.8	39785.6	28381	30295.7	0	0	0	1	0	0
1534	4	39.0765	2	801.452	1600.89	-0.00305289	-1.90699	5.8659	VTTAGVETVETVIIGI		embl-cds:ADJ59958	hypothetical protein OS=Lactococcus lactis subsp. cremoris (strain NZ9000) GN=LLNZ_04875 SV=1 UP=UP000007090:Chromosome	True	6.9592	M	N	0.349169	150.414	415.618	8871.56	437.453	610.069	728.138	59.172	0	1	0	1	1	0
1645	4	23.4693	2	565.795	1129.58	0.00343737	3.04307	4.0319	IIQNDISGDR		embl-cds:ADJ59958	hypothetical protein OS=Lactococcus lactis subsp. cremoris (strain NZ9000) GN=LLNZ_04875 SV=1 UP=UP000007090:Chromosome	False	1.29905	N	M	0.863561	89.1888	234.965	7.8416	314.765	439.009	273.394	11.9097	0	0	0	0	1	0
1678	4	24.1608	2	565.796	1129.58	0.00564425	4.9968	4.0911	IIQNDISGDR		embl-cds:ADJ59958	hypothetical protein OS=Lactococcus lactis subsp. cremoris (strain NZ9000) GN=LLNZ_04875 SV=1 UP=UP000007090:Chromosome	True	1.75346	N	M	0.52579	135.72	95.4297	1180.52	103.634	221.634	258.193	1939.22	0	0	0	1	0	0
3005	4	26.8927	2	712.864	1423.71	0.00292483	2.05437	5.5664	FFDVNTVENLAR		embl-cds:ADJ59958	hypothetical protein OS=Lactococcus lactis subsp. cremoris (strain NZ9000) GN=LLNZ_04875 SV=1 UP=UP000007090:Chromosome	True	3.4528	N	M	0.093278	121.31	181.061	21.8804	23.3166	403.433	236.363	141.428	0	0	0	1	1	0
8786	5	36.9622	3	780.076	2337.2	-0.00571387	-2.44474	7.0422	LAETLGTTVDELFNYQPTVVK		embl-cds:ADJ59366	Transcriptional regulator, Cro/CI family protein OS=Lactococcus lactis subsp. cremoris (strain NZ9000) GN=LLNZ_01810 SV=1 UP=UP000007090:Chromosome	True	1.08716	M	N	0.725275	103.508	333.196	1286.99	149.582	779.057	493.794	355.02	0	1	0	0	1	1
13761	5	45.7063	3	660.316	1977.93	-0.015338	-7.75453	5.1209	LSHLSQEDVAHIAHVSR	[16] Phosphoryl STY	embl-cds:ADJ59366	Transcriptional regulator, Cro/CI family protein OS=Lactococcus lactis subsp. cremoris (strain NZ9000) GN=LLNZ_01810 SV=1 UP=UP000007090:Chromosome	False	1.76299	N	M	0.429039	89.6295	87.5496	0	119.418	29.3842	225.075	110.424	0	0	0	0	1	0
13761	5	45.7063	3	660.316	1977.93	-0.015338	-7.75453	5.5551	LSHLSQEDVAHIAHVSR	[2] Phosphoryl STY	embl-cds:ADJ59366	Transcriptional regulator, Cro/CI family protein OS=Lactococcus lactis subsp. cremoris (strain NZ9000) GN=LLNZ_01810 SV=1 UP=UP000007090:Chromosome	True	1.76299	N	M	0.429039	89.6295	87.5496	0	119.418	29.3842	225.075	110.424	0	0	0	0	0	1
4094	5	28.0582	2	707.392	1412.77	-0.00670486	-4.74588	4.8586	ILIVDDDQEILK		embl-cds:ADJ59339	Nisin biosynthesis two-component system, response regulator NisR OS=Lactococcus lactis subsp. cremoris (strain NZ9000) GN=LLNZ_01675 SV=1 UP=UP000007090:Chromosome	False	1.93952	N	M	0.29963	82.9061	386.01	11.1316	385.214	343.079	576.779	597.537	0	0	0	0	0	1
9100	5	38.6712	2	730.936	1459.86	0.0176603	12.0974	4.1328	REISTPIIFVSAK		embl-cds:ADJ59339	Nisin biosynthesis two-component system, response regulator NisR OS=Lactococcus lactis subsp. cremoris (strain NZ9000) GN=LLNZ_01675 SV=1 UP=UP000007090:Chromosome	True	1.00874	M	N	0.971483	118.503	342.458	0	102.509	0	215.24	225.872	0	0	0	0	0	1
15123	5	28.8582	2	804.927	1607.84	0.00879502	5.47012	5.6447	DLGPITFYLEERR		embl-cds:ADJ59339	Nisin biosynthesis two-component system, response regulator NisR OS=Lactococcus lactis subsp. cremoris (strain NZ9000) GN=LLNZ_01675 SV=1 UP=UP000007090:Chromosome	False	2.29773	N	M	0.248161	150.236	16.0337	0	160.571	75.521	72.8156	257.452	0	0	0	0	0	1
